# Supplementary material for: Genomes of diverse isolates of the marine cyanobacterium Prochlorococcus
Source: Sci Data. 2014 Sep 30;1:140034. doi: 10.1038/sdata.2014.34 (PMC4421930; doi:10.1038/sdata.2014.34)
Supplement: Supplementary file 1 [file sdata201434-isa1.zip]

Archive with 3 entries (3 files):
- i_Investigation.txt
- s_chisholm.txt
- a_chisholm.txt
