# Supplementary material for: Genomes of diverse isolates of the marine cyanobacterium Prochlorococcus
Source: Sci Data. 2014 Sep 30;1:140034. doi: 10.1038/sdata.2014.34 (PMC4421930; doi:10.1038/sdata.2014.34)
Supplement: Supplementary file 1 [file sdata201434-isa1.zip › i_Investigation.txt]

# Investigation File generated for Scientific Data with Investigation File Authoring Tool version 0.1.0 on 22/08/2014 - This metadata file is CC0
ONTOLOGY SOURCE REFERENCE
Term Source Name	NCBITAXON	ENVO	OBI	ERO	NCIT
Term Source File	http://data.bioontology.org/ontologies/NCBITAXON	http://data.bioontology.org/ontologies/ENVO	http://data.bioontology.org/ontologies/OBI	http://data.bioontology.org/ontologies/ERO	http://data.bioontology.org/ontologies/NCIT
Term Source Version	1.2	releases/2013-12-21	2014-03-29	2013-08-02	14.06e
Term Source Description	National Center for Biotechnology Information (NCBI) Organismal Classification	Environment Ontology	Ontology for Biomedical Investigations	Eagle-I Research Resource Ontology	National Cancer Institute Thesaurus
INVESTIGATION
Investigation Identifier
Investigation Title
Investigation Description
Investigation Submission Date
Investigation Public Release Date
INVESTIGATION PUBLICATIONS
Investigation PubMed ID
Investigation Publication DOI
Investigation Publication Author List
Investigation Publication Title
Investigation Publication Status
Investigation Publication Status Term Accession Number
Investigation Publication Status Term Source REF
INVESTIGATION CONTACTS
Investigation Person Last Name
Investigation Person Mid Initials
Investigation Person First Name
Investigation Person Address
Investigation Person Phone
Investigation Person Fax
Investigation Person Email
Investigation Person Affiliation
Investigation Person Roles
Investigation Person Roles Term Accession Number
Investigation Person Roles Term Source REF
STUDY
Study Identifier	10.1038/sdata.2014.34
Study Title	Genomes of diverse isolates of the marine cyanobacterium Prochlorococcus
Study Submission Date	10/06/2014
Study Public Release Date	30/09/2014
Study Description	http://www.nature.com/articles/sdata201434#abstract
Study File Name	s_chisholm.txt
Comment[Subject Keywords]	Biological sciences/Microbiology/Environmental microbiology;Biological sciences/Genetics/Genomics
Comment[Manuscript Licence]	CC BY-4.0
Comment[Experimental Metadata Licence]	CC0
Comment[Supplementary Information File Name]	
Comment[Supplementary Information File Type]	x-zip-compressed
Comment[Supplementary Information File URL]	http://www.nature.com/articles/sdata201434#supplementary-information
Comment[Data Repository]	Dryad Digital Repository;GenBank;GenBank;GenBank;GenBank;GenBank;GenBank;GenBank;GenBank;GenBank;GenBank;GenBank;GenBank;GenBank;GenBank;GenBank;GenBank;GenBank;GenBank;GenBank;GenBank;GenBank;GenBank;GenBank;GenBank;GenBank;GenBank;GenBank
Comment[Data Record Accession]	doi:10.5061/dryad.k282c;JNAG00000000;JNAH00000000 ;CP007753 ;JNAI00000000 ;JNAJ00000000 ;JNAK00000000 ;JNAL00000000 ;JNAM00000000 ;JNAN00000000 ;JNAO00000000 ;JNAP00000000 ;JNAQ00000000 ;JNAR00000000 ;JNAS00000000 ;CP007754 ;JNAX00000000 ;JNAT00000000 ;JNAU00000000 ;JNAV00000000 ;JNAW00000000 ;JNAY00000000 ;JNAZ00000000 ;JNBD00000000 ;JNBE00000000 ;JNBA00000000 ;JNBB00000000 ;JNBC00000000 
Comment[Data Record URI]	http://dx.doi.org/10.5061/dryad.k282c;http://www.ncbi.nlm.nih.gov/nuccore/JNAG00000000 ;http://www.ncbi.nlm.nih.gov/nuccore/JNAH00000000 ;http://www.ncbi.nlm.nih.gov/nuccore/CP007753 ;http://www.ncbi.nlm.nih.gov/nuccore/JNAI00000000 ;http://www.ncbi.nlm.nih.gov/nuccore/JNAJ00000000 ;http://www.ncbi.nlm.nih.gov/nuccore/JNAK00000000 ;http://www.ncbi.nlm.nih.gov/nuccore/JNAL00000000 ;http://www.ncbi.nlm.nih.gov/nuccore/JNAM00000000 ;http://www.ncbi.nlm.nih.gov/nuccore/JNAN00000000 ;http://www.ncbi.nlm.nih.gov/nuccore/JNAO00000000 ;http://www.ncbi.nlm.nih.gov/nuccore/JNAP00000000 ;http://www.ncbi.nlm.nih.gov/nuccore/JNAQ00000000 ;http://www.ncbi.nlm.nih.gov/nuccore/JNAR00000000 ;http://www.ncbi.nlm.nih.gov/nuccore/JNAS00000000 ;http://www.ncbi.nlm.nih.gov/nuccore/CP007754 ;http://www.ncbi.nlm.nih.gov/nuccore/JNAX00000000 ;http://www.ncbi.nlm.nih.gov/nuccore/JNAT00000000 ;http://www.ncbi.nlm.nih.gov/nuccore/JNAU00000000 ;http://www.ncbi.nlm.nih.gov/nuccore/JNAV00000000 ;http://www.ncbi.nlm.nih.gov/nuccore/JNAW00000000 ;http://www.ncbi.nlm.nih.gov/nuccore/JNAY00000000 ;http://www.ncbi.nlm.nih.gov/nuccore/JNAZ00000000 ;http://www.ncbi.nlm.nih.gov/nuccore/JNBD00000000 ;http://www.ncbi.nlm.nih.gov/nuccore/JNBE00000000 ;http://www.ncbi.nlm.nih.gov/nuccore/JNBA00000000 ;http://www.ncbi.nlm.nih.gov/nuccore/JNBB00000000 ;http://www.ncbi.nlm.nih.gov/nuccore/JNBC00000000
STUDY DESIGN DESCRIPTORS
Study Design Type	observation design	individual genetic characteristics comparison design	strain comparison design
Study Design Type Term Accession Number	OBI:0300311	OBI:0001448	OBI:0001464
Study Design Type Term Source REF	OBI	OBI	OBI
STUDY PUBLICATIONS
Study PubMed ID
Study Publication DOI
Study Publication Author List
Study Publication Title
Study Publication Status
Study Publication Status Term Accession Number
Study Publication Status Term Source REF
STUDY FACTORS
Study Factor Name
Study Factor Type
Study Factor Type Term Accession Number
Study Factor Type Term Source REF
STUDY ASSAYS
Study Assay Measurement Type	genome sequencing
Study Assay Measurement Type Term Accession Number	""
Study Assay Measurement Type Term Source REF	""
Study Assay Technology Type	next generation sequencing
Study Assay Technology Type Term Accession Number	ERO:0001183
Study Assay Technology Type Term Source REF	ERO
Study Assay Technology Platform	Illumina GAIIx sequencer
Study Assay File Name	a_chisholm.txt
STUDY PROTOCOLS
Study Protocol Name	Culturing and strain isolations	DNA sequencing and assembly	Genome annotation
Study Protocol Type	Biospecimen Collection	data collection method	data processing operation
Study Protocol Type Term Accession Number	NCIT:C70945	ERO:0001932	ERO:0100287
Study Protocol Type Term Source REF	NCIT	ERO	ERO
Study Protocol Description			
Study Protocol URI	""	""	""
Study Protocol Version			
Study Protocol Parameters Name	""	""	""
Study Protocol Parameters Name Term Accession Number	""	""	""
Study Protocol Parameters Name Term Source REF	""	""	""
Study Protocol Components Name	""	""	""
Study Protocol Components Type	""	""	""
Study Protocol Components Type Term Accession Number	""	""	""
Study Protocol Components Type Term Source REF	""	""	""
STUDY CONTACTS
Study Person Last Name	Biller	Berube	Berta-Thompson	Kelly	Roggensack	Awad	Roache-Johnson	Ding	Giovannoni	Rocap	Moore	Chisholm
Study Person First Name	Steven J.	Paul M.	Jessie W.	Libusha	Sara E.	Lana	Kathryn H.	Huiming	Stephen J.	Gabrielle	Lisa R.	Sallie W.
Study Person Mid Initials												
Study Person Email	sbiller@mit.edu	""	""	""	""	""	""	""	""	""	""	chisholm@mit.edu
Study Person Phone												
Study Person Fax												
Study Person Address												
Study Person Affiliation	Department of Civil and Environmental Engineering, Massachusetts Institute of Technology, Cambridge, Massachusetts, USA	Department of Civil and Environmental Engineering, Massachusetts Institute of Technology, Cambridge, Massachusetts, USA	Department of Civil and Environmental Engineering, Massachusetts Institute of Technology, Cambridge, Massachusetts, USA	Department of Civil and Environmental Engineering, Massachusetts Institute of Technology, Cambridge, Massachusetts, USA	Department of Civil and Environmental Engineering, Massachusetts Institute of Technology, Cambridge, Massachusetts, USA	Department of Civil and Environmental Engineering, Massachusetts Institute of Technology, Cambridge, Massachusetts, USA	Department of Biological Sciences, University of Southern Maine, Portland, Maine, USA	Department of Civil and Environmental Engineering, Massachusetts Institute of Technology, Cambridge, Massachusetts, USA	Department of Microbiology, Oregon State University, Corvallis, Oregon, USA	School of Oceanography, Center for Environmental Genomics, University of Washington, Seattle, Washington, USA	Department of Biological Sciences, University of Southern Maine, Portland, Maine, USA	Department of Civil and Environmental Engineering, Massachusetts Institute of Technology, Cambridge, Massachusetts, USA
Study Person Roles												
Study Person Roles Term Accession Number												
Study Person Roles Term Source REF												
Comment[Study Person ORCID]	0000-0002-2638-823X											
Comment[Funder]												
Comment[FundRef ID]												
Comment[Funder Term Source REF]												
Comment[Grant Identifier]												
