# Supplementary material for: Genomes of diverse isolates of the marine cyanobacterium Prochlorococcus
Source: Sci Data. 2014 Sep 30;1:140034. doi: 10.1038/sdata.2014.34 (PMC4421930; doi:10.1038/sdata.2014.34)
Supplement: Supplementary file 1 [file sdata201434-isa1.zip › a_chisholm.txt]

Sample Name	Protocol REF	Assay Name	Raw Data File	Comment[Data Repository]	Comment[Data Record Accession]	Comment[Data Record URL]	Comment[additional files]	Comment[additional files]	Protocol REF	Derived Data File	Comment[Data Repository]	Comment[Data Record Accession]	Comment[Data Record URL]
#COGs
Prochlorococcus1	DNA sequencing and assembly	Prochlorococcus1	JNAG00000000	Genbank	JNAG00000000	http://www.ncbi.nlm.nih.gov/nuccore/JNAG00000000	Complete contigs (before filtering to separate Prochlorococcus from heterotrophs) can be found in the Dryad Digital Repository in Prochlorococcus_cultures_complete_contig_sets.zip	Sequence data can also be found in the Dryad Digital Repository within Prochlorococcus_genome_sequences.zip	Genome annotation	Prochlorococcus_COGs_Annotations.txt	Dryad Digital Repository	doi:10.5061/dryad.k282c	http://dx.doi.org/10.5061/dryad.k282c
Prochlorococcus2	DNA sequencing and assembly	Prochlorococcus2	JNAH00000000	Genbank	JNAH00000000	http://www.ncbi.nlm.nih.gov/nuccore/JNAH00000000	Complete contigs (before filtering to separate Prochlorococcus from heterotrophs) can be found in the Dryad Digital Repository in Prochlorococcus_cultures_complete_contig_sets.zip	Sequence data can also be found in the Dryad Digital Repository within Prochlorococcus_genome_sequences.zip	Genome annotation	Prochlorococcus_COGs_Annotations.txt	Dryad Digital Repository	doi:10.5061/dryad.k282c	http://dx.doi.org/10.5061/dryad.k282c
Prochlorococcus3	DNA sequencing and assembly	Prochlorococcus3	CP007753	Genbank	CP007753	http://www.ncbi.nlm.nih.gov/nuccore/CP007753	Complete contigs (before filtering to separate Prochlorococcus from heterotrophs) can be found in the Dryad Digital Repository in Prochlorococcus_cultures_complete_contig_sets.zip	Sequence data can also be found in the Dryad Digital Repository within Prochlorococcus_genome_sequences.zip	Genome annotation	Prochlorococcus_COGs_Annotations.txt	Dryad Digital Repository	doi:10.5061/dryad.k282c	http://dx.doi.org/10.5061/dryad.k282c
Prochlorococcus4	DNA sequencing and assembly	Prochlorococcus4	JNAI00000000	Genbank	JNAI00000000	http://www.ncbi.nlm.nih.gov/nuccore/JNAI00000000	Complete contigs (before filtering to separate Prochlorococcus from heterotrophs) can be found in the Dryad Digital Repository in Prochlorococcus_cultures_complete_contig_sets.zip	Sequence data can also be found in the Dryad Digital Repository within Prochlorococcus_genome_sequences.zip	Genome annotation	Prochlorococcus_COGs_Annotations.txt	Dryad Digital Repository	doi:10.5061/dryad.k282c	http://dx.doi.org/10.5061/dryad.k282c
Prochlorococcus5	DNA sequencing and assembly	Prochlorococcus5	JNAJ00000000	Genbank	JNAJ00000000	http://www.ncbi.nlm.nih.gov/nuccore/JNAJ00000000	Complete contigs (before filtering to separate Prochlorococcus from heterotrophs) can be found in the Dryad Digital Repository in Prochlorococcus_cultures_complete_contig_sets.zip	Sequence data can also be found in the Dryad Digital Repository within Prochlorococcus_genome_sequences.zip	Genome annotation	Prochlorococcus_COGs_Annotations.txt	Dryad Digital Repository	doi:10.5061/dryad.k282c	http://dx.doi.org/10.5061/dryad.k282c
Prochlorococcus6	DNA sequencing and assembly	Prochlorococcus6	JNAK00000000	Genbank	JNAK00000000	http://www.ncbi.nlm.nih.gov/nuccore/JNAK00000000	Complete contigs (before filtering to separate Prochlorococcus from heterotrophs) can be found in the Dryad Digital Repository in Prochlorococcus_cultures_complete_contig_sets.zip	Sequence data can also be found in the Dryad Digital Repository within Prochlorococcus_genome_sequences.zip	Genome annotation	Prochlorococcus_COGs_Annotations.txt	Dryad Digital Repository	doi:10.5061/dryad.k282c	http://dx.doi.org/10.5061/dryad.k282c
Prochlorococcus7	DNA sequencing and assembly	Prochlorococcus7	JNAL00000000	Genbank	JNAL00000000	http://www.ncbi.nlm.nih.gov/nuccore/JNAL00000000	Complete contigs (before filtering to separate Prochlorococcus from heterotrophs) can be found in the Dryad Digital Repository in Prochlorococcus_cultures_complete_contig_sets.zip	Sequence data can also be found in the Dryad Digital Repository within Prochlorococcus_genome_sequences.zip	Genome annotation	Prochlorococcus_COGs_Annotations.txt	Dryad Digital Repository	doi:10.5061/dryad.k282c	http://dx.doi.org/10.5061/dryad.k282c
Prochlorococcus8	DNA sequencing and assembly	Prochlorococcus8	JNAM00000000	Genbank	JNAM00000000	http://www.ncbi.nlm.nih.gov/nuccore/JNAM00000000	Complete contigs (before filtering to separate Prochlorococcus from heterotrophs) can be found in the Dryad Digital Repository in Prochlorococcus_cultures_complete_contig_sets.zip	Sequence data can also be found in the Dryad Digital Repository within Prochlorococcus_genome_sequences.zip	Genome annotation	Prochlorococcus_COGs_Annotations.txt	Dryad Digital Repository	doi:10.5061/dryad.k282c	http://dx.doi.org/10.5061/dryad.k282c
Prochlorococcus9	DNA sequencing and assembly	Prochlorococcus9	JNAN00000000	Genbank	JNAN00000000	http://www.ncbi.nlm.nih.gov/nuccore/JNAN00000000	Complete contigs (before filtering to separate Prochlorococcus from heterotrophs) can be found in the Dryad Digital Repository in Prochlorococcus_cultures_complete_contig_sets.zip	Sequence data can also be found in the Dryad Digital Repository within Prochlorococcus_genome_sequences.zip	Genome annotation	Prochlorococcus_COGs_Annotations.txt	Dryad Digital Repository	doi:10.5061/dryad.k282c	http://dx.doi.org/10.5061/dryad.k282c
Prochlorococcus10	DNA sequencing and assembly	Prochlorococcus10	JNAO00000000	Genbank	JNAO00000000	http://www.ncbi.nlm.nih.gov/nuccore/JNAO00000000	Complete contigs (before filtering to separate Prochlorococcus from heterotrophs) can be found in the Dryad Digital Repository in Prochlorococcus_cultures_complete_contig_sets.zip	Sequence data can also be found in the Dryad Digital Repository within Prochlorococcus_genome_sequences.zip	Genome annotation	Prochlorococcus_COGs_Annotations.txt	Dryad Digital Repository	doi:10.5061/dryad.k282c	http://dx.doi.org/10.5061/dryad.k282c
Prochlorococcus11	DNA sequencing and assembly	Prochlorococcus11	JNAP00000000	Genbank	JNAP00000000	http://www.ncbi.nlm.nih.gov/nuccore/JNAP00000000	Complete contigs (before filtering to separate Prochlorococcus from heterotrophs) can be found in the Dryad Digital Repository in Prochlorococcus_cultures_complete_contig_sets.zip	Sequence data can also be found in the Dryad Digital Repository within Prochlorococcus_genome_sequences.zip	Genome annotation	Prochlorococcus_COGs_Annotations.txt	Dryad Digital Repository	doi:10.5061/dryad.k282c	http://dx.doi.org/10.5061/dryad.k282c
Prochlorococcus12	DNA sequencing and assembly	Prochlorococcus12	JNAQ00000000	Genbank	JNAQ00000000	http://www.ncbi.nlm.nih.gov/nuccore/JNAQ00000000	Complete contigs (before filtering to separate Prochlorococcus from heterotrophs) can be found in the Dryad Digital Repository in Prochlorococcus_cultures_complete_contig_sets.zip	Sequence data can also be found in the Dryad Digital Repository within Prochlorococcus_genome_sequences.zip	Genome annotation	Prochlorococcus_COGs_Annotations.txt	Dryad Digital Repository	doi:10.5061/dryad.k282c	http://dx.doi.org/10.5061/dryad.k282c
Prochlorococcus13	DNA sequencing and assembly	Prochlorococcus13	JNAR00000000	Genbank	JNAR00000000	http://www.ncbi.nlm.nih.gov/nuccore/JNAR00000000	Complete contigs (before filtering to separate Prochlorococcus from heterotrophs) can be found in the Dryad Digital Repository in Prochlorococcus_cultures_complete_contig_sets.zip	Sequence data can also be found in the Dryad Digital Repository within Prochlorococcus_genome_sequences.zip	Genome annotation	Prochlorococcus_COGs_Annotations.txt	Dryad Digital Repository	doi:10.5061/dryad.k282c	http://dx.doi.org/10.5061/dryad.k282c
Prochlorococcus14	DNA sequencing and assembly	Prochlorococcus14	JNAS00000000	Genbank	JNAS00000000	http://www.ncbi.nlm.nih.gov/nuccore/JNAS00000000	Complete contigs (before filtering to separate Prochlorococcus from heterotrophs) can be found in the Dryad Digital Repository in Prochlorococcus_cultures_complete_contig_sets.zip	Sequence data can also be found in the Dryad Digital Repository within Prochlorococcus_genome_sequences.zip	Genome annotation	Prochlorococcus_COGs_Annotations.txt	Dryad Digital Repository	doi:10.5061/dryad.k282c	http://dx.doi.org/10.5061/dryad.k282c
Prochlorococcus15	DNA sequencing and assembly	Prochlorococcus15	CP007754	Genbank	CP007754	http://www.ncbi.nlm.nih.gov/nuccore/CP007754	Complete contigs (before filtering to separate Prochlorococcus from heterotrophs) can be found in the Dryad Digital Repository in Prochlorococcus_cultures_complete_contig_sets.zip	Sequence data can also be found in the Dryad Digital Repository within Prochlorococcus_genome_sequences.zip	Genome annotation	Prochlorococcus_COGs_Annotations.txt	Dryad Digital Repository	doi:10.5061/dryad.k282c	http://dx.doi.org/10.5061/dryad.k282c
Prochlorococcus16	DNA sequencing and assembly	Prochlorococcus16	JNAX00000000	Genbank	JNAX00000000	http://www.ncbi.nlm.nih.gov/nuccore/JNAX00000000	Complete contigs (before filtering to separate Prochlorococcus from heterotrophs) can be found in the Dryad Digital Repository in Prochlorococcus_cultures_complete_contig_sets.zip	Sequence data can also be found in the Dryad Digital Repository within Prochlorococcus_genome_sequences.zip	Genome annotation	Prochlorococcus_COGs_Annotations.txt	Dryad Digital Repository	doi:10.5061/dryad.k282c	http://dx.doi.org/10.5061/dryad.k282c
Prochlorococcus17	DNA sequencing and assembly	Prochlorococcus17	JNAT00000000	Genbank	JNAT00000000	http://www.ncbi.nlm.nih.gov/nuccore/JNAT00000000	Complete contigs (before filtering to separate Prochlorococcus from heterotrophs) can be found in the Dryad Digital Repository in Prochlorococcus_cultures_complete_contig_sets.zip	Sequence data can also be found in the Dryad Digital Repository within Prochlorococcus_genome_sequences.zip	Genome annotation	Prochlorococcus_COGs_Annotations.txt	Dryad Digital Repository	doi:10.5061/dryad.k282c	http://dx.doi.org/10.5061/dryad.k282c
Prochlorococcus18	DNA sequencing and assembly	Prochlorococcus18	JNAU00000000	Genbank	JNAU00000000	http://www.ncbi.nlm.nih.gov/nuccore/JNAU00000000	Complete contigs (before filtering to separate Prochlorococcus from heterotrophs) can be found in the Dryad Digital Repository in Prochlorococcus_cultures_complete_contig_sets.zip	Sequence data can also be found in the Dryad Digital Repository within Prochlorococcus_genome_sequences.zip	Genome annotation	Prochlorococcus_COGs_Annotations.txt	Dryad Digital Repository	doi:10.5061/dryad.k282c	http://dx.doi.org/10.5061/dryad.k282c
Prochlorococcus19	DNA sequencing and assembly	Prochlorococcus19	JNAV00000000	Genbank	JNAV00000000	http://www.ncbi.nlm.nih.gov/nuccore/JNAV00000000	Complete contigs (before filtering to separate Prochlorococcus from heterotrophs) can be found in the Dryad Digital Repository in Prochlorococcus_cultures_complete_contig_sets.zip	Sequence data can also be found in the Dryad Digital Repository within Prochlorococcus_genome_sequences.zip	Genome annotation	Prochlorococcus_COGs_Annotations.txt	Dryad Digital Repository	doi:10.5061/dryad.k282c	http://dx.doi.org/10.5061/dryad.k282c
Prochlorococcus20	DNA sequencing and assembly	Prochlorococcus20	JNAW00000000	Genbank	JNAW00000000	http://www.ncbi.nlm.nih.gov/nuccore/JNAW00000000	Complete contigs (before filtering to separate Prochlorococcus from heterotrophs) can be found in the Dryad Digital Repository in Prochlorococcus_cultures_complete_contig_sets.zip	Sequence data can also be found in the Dryad Digital Repository within Prochlorococcus_genome_sequences.zip	Genome annotation	Prochlorococcus_COGs_Annotations.txt	Dryad Digital Repository	doi:10.5061/dryad.k282c	http://dx.doi.org/10.5061/dryad.k282c
Prochlorococcus21	DNA sequencing and assembly	Prochlorococcus21	JNAY00000000	Genbank	JNAY00000000	http://www.ncbi.nlm.nih.gov/nuccore/JNAY00000000	Complete contigs (before filtering to separate Prochlorococcus from heterotrophs) can be found in the Dryad Digital Repository in Prochlorococcus_cultures_complete_contig_sets.zip	Sequence data can also be found in the Dryad Digital Repository within Prochlorococcus_genome_sequences.zip	Genome annotation	Prochlorococcus_COGs_Annotations.txt	Dryad Digital Repository	doi:10.5061/dryad.k282c	http://dx.doi.org/10.5061/dryad.k282c
Prochlorococcus22	DNA sequencing and assembly	Prochlorococcus22	JNAZ00000000	Genbank	JNAZ00000000	http://www.ncbi.nlm.nih.gov/nuccore/JNAZ00000000	Complete contigs (before filtering to separate Prochlorococcus from heterotrophs) can be found in the Dryad Digital Repository in Prochlorococcus_cultures_complete_contig_sets.zip	Sequence data can also be found in the Dryad Digital Repository within Prochlorococcus_genome_sequences.zip	Genome annotation	Prochlorococcus_COGs_Annotations.txt	Dryad Digital Repository	doi:10.5061/dryad.k282c	http://dx.doi.org/10.5061/dryad.k282c
Prochlorococcus23	DNA sequencing and assembly	Prochlorococcus23	JNBD00000000	Genbank	JNBD00000000	http://www.ncbi.nlm.nih.gov/nuccore/JNBD00000000	Complete contigs (before filtering to separate Prochlorococcus from heterotrophs) can be found in the Dryad Digital Repository in Prochlorococcus_cultures_complete_contig_sets.zip	Sequence data can also be found in the Dryad Digital Repository within Prochlorococcus_genome_sequences.zip	Genome annotation	Prochlorococcus_COGs_Annotations.txt	Dryad Digital Repository	doi:10.5061/dryad.k282c	http://dx.doi.org/10.5061/dryad.k282c
Prochlorococcus24	DNA sequencing and assembly	Prochlorococcus24	JNBE00000000	Genbank	JNBE00000000	http://www.ncbi.nlm.nih.gov/nuccore/JNBE00000000	Complete contigs (before filtering to separate Prochlorococcus from heterotrophs) can be found in the Dryad Digital Repository in Prochlorococcus_cultures_complete_contig_sets.zip	Sequence data can also be found in the Dryad Digital Repository within Prochlorococcus_genome_sequences.zip	Genome annotation	Prochlorococcus_COGs_Annotations.txt	Dryad Digital Repository	doi:10.5061/dryad.k282c	http://dx.doi.org/10.5061/dryad.k282c
Prochlorococcus25	DNA sequencing and assembly	Prochlorococcus25	JNBA00000000	Genbank	JNBA00000000	http://www.ncbi.nlm.nih.gov/nuccore/JNBA00000000	Complete contigs (before filtering to separate Prochlorococcus from heterotrophs) can be found in the Dryad Digital Repository in Prochlorococcus_cultures_complete_contig_sets.zip	Sequence data can also be found in the Dryad Digital Repository within Prochlorococcus_genome_sequences.zip	Genome annotation	Prochlorococcus_COGs_Annotations.txt	Dryad Digital Repository	doi:10.5061/dryad.k282c	http://dx.doi.org/10.5061/dryad.k282c
Prochlorococcus26	DNA sequencing and assembly	Prochlorococcus26	JNBB00000000	Genbank	JNBB00000000	http://www.ncbi.nlm.nih.gov/nuccore/JNBB00000000	Complete contigs (before filtering to separate Prochlorococcus from heterotrophs) can be found in the Dryad Digital Repository in Prochlorococcus_cultures_complete_contig_sets.zip	Sequence data can also be found in the Dryad Digital Repository within Prochlorococcus_genome_sequences.zip	Genome annotation	Prochlorococcus_COGs_Annotations.txt	Dryad Digital Repository	doi:10.5061/dryad.k282c	http://dx.doi.org/10.5061/dryad.k282c
Prochlorococcus27	DNA sequencing and assembly	Prochlorococcus27	JNBC00000000	Genbank	JNBC00000000	http://www.ncbi.nlm.nih.gov/nuccore/JNBC00000000	Complete contigs (before filtering to separate Prochlorococcus from heterotrophs) can be found in the Dryad Digital Repository in Prochlorococcus_cultures_complete_contig_sets.zip	Sequence data can also be found in the Dryad Digital Repository within Prochlorococcus_genome_sequences.zip	Genome annotation	Prochlorococcus_COGs_Annotations.txt	Dryad Digital Repository	doi:10.5061/dryad.k282c	http://dx.doi.org/10.5061/dryad.k282c
#genome annotation
Prochlorococcus1	DNA sequencing and assembly	Prochlorococcus1	JNAG00000000	Genbank	JNAG00000000	http://www.ncbi.nlm.nih.gov/nuccore/JNAG00000000	Complete contigs (before filtering to separate Prochlorococcus from heterotrophs) can be found in the Dryad Digital Repository in Prochlorococcus_cultures_complete_contig_sets.zip	Sequence data can also be found in the Dryad Digital Repository within Prochlorococcus_genome_sequences.zip	Genome annotation	detailed_Prochlorococcus_genome_annotations/EQPAC1.txt	Dryad Digital Repository	doi:10.5061/dryad.k282c	http://dx.doi.org/10.5061/dryad.k282c
Prochlorococcus2	DNA sequencing and assembly	Prochlorococcus2	JNAH00000000	Genbank	JNAH00000000	http://www.ncbi.nlm.nih.gov/nuccore/JNAH00000000	Complete contigs (before filtering to separate Prochlorococcus from heterotrophs) can be found in the Dryad Digital Repository in Prochlorococcus_cultures_complete_contig_sets.zip	Sequence data can also be found in the Dryad Digital Repository within Prochlorococcus_genome_sequences.zip	Genome annotation	detailed_Prochlorococcus_genome_annotations/GP2.txt	Dryad Digital Repository	doi:10.5061/dryad.k282c	http://dx.doi.org/10.5061/dryad.k282c
Prochlorococcus3	DNA sequencing and assembly	Prochlorococcus3	CP007753	Genbank	CP007753	http://www.ncbi.nlm.nih.gov/nuccore/CP007753	Complete contigs (before filtering to separate Prochlorococcus from heterotrophs) can be found in the Dryad Digital Repository in Prochlorococcus_cultures_complete_contig_sets.zip	Sequence data can also be found in the Dryad Digital Repository within Prochlorococcus_genome_sequences.zip	Genome annotation	detailed_Prochlorococcus_genome_annotations/MIT0604.txt	Dryad Digital Repository	doi:10.5061/dryad.k282c	http://dx.doi.org/10.5061/dryad.k282c
Prochlorococcus4	DNA sequencing and assembly	Prochlorococcus4	JNAI00000000	Genbank	JNAI00000000	http://www.ncbi.nlm.nih.gov/nuccore/JNAI00000000	Complete contigs (before filtering to separate Prochlorococcus from heterotrophs) can be found in the Dryad Digital Repository in Prochlorococcus_cultures_complete_contig_sets.zip	Sequence data can also be found in the Dryad Digital Repository within Prochlorococcus_genome_sequences.zip	Genome annotation	detailed_Prochlorococcus_genome_annotations/MIT9107.txt	Dryad Digital Repository	doi:10.5061/dryad.k282c	http://dx.doi.org/10.5061/dryad.k282c
Prochlorococcus5	DNA sequencing and assembly	Prochlorococcus5	JNAJ00000000	Genbank	JNAJ00000000	http://www.ncbi.nlm.nih.gov/nuccore/JNAJ00000000	Complete contigs (before filtering to separate Prochlorococcus from heterotrophs) can be found in the Dryad Digital Repository in Prochlorococcus_cultures_complete_contig_sets.zip	Sequence data can also be found in the Dryad Digital Repository within Prochlorococcus_genome_sequences.zip	Genome annotation	detailed_Prochlorococcus_genome_annotations/MIT9116.txt	Dryad Digital Repository	doi:10.5061/dryad.k282c	http://dx.doi.org/10.5061/dryad.k282c
Prochlorococcus6	DNA sequencing and assembly	Prochlorococcus6	JNAK00000000	Genbank	JNAK00000000	http://www.ncbi.nlm.nih.gov/nuccore/JNAK00000000	Complete contigs (before filtering to separate Prochlorococcus from heterotrophs) can be found in the Dryad Digital Repository in Prochlorococcus_cultures_complete_contig_sets.zip	Sequence data can also be found in the Dryad Digital Repository within Prochlorococcus_genome_sequences.zip	Genome annotation	detailed_Prochlorococcus_genome_annotations/MIT9123.txt	Dryad Digital Repository	doi:10.5061/dryad.k282c	http://dx.doi.org/10.5061/dryad.k282c
Prochlorococcus7	DNA sequencing and assembly	Prochlorococcus7	JNAL00000000	Genbank	JNAL00000000	http://www.ncbi.nlm.nih.gov/nuccore/JNAL00000000	Complete contigs (before filtering to separate Prochlorococcus from heterotrophs) can be found in the Dryad Digital Repository in Prochlorococcus_cultures_complete_contig_sets.zip	Sequence data can also be found in the Dryad Digital Repository within Prochlorococcus_genome_sequences.zip	Genome annotation	detailed_Prochlorococcus_genome_annotations/MIT9201.txt	Dryad Digital Repository	doi:10.5061/dryad.k282c	http://dx.doi.org/10.5061/dryad.k282c
Prochlorococcus8	DNA sequencing and assembly	Prochlorococcus8	JNAM00000000	Genbank	JNAM00000000	http://www.ncbi.nlm.nih.gov/nuccore/JNAM00000000	Complete contigs (before filtering to separate Prochlorococcus from heterotrophs) can be found in the Dryad Digital Repository in Prochlorococcus_cultures_complete_contig_sets.zip	Sequence data can also be found in the Dryad Digital Repository within Prochlorococcus_genome_sequences.zip	Genome annotation	detailed_Prochlorococcus_genome_annotations/MIT9302.txt	Dryad Digital Repository	doi:10.5061/dryad.k282c	http://dx.doi.org/10.5061/dryad.k282c
Prochlorococcus9	DNA sequencing and assembly	Prochlorococcus9	JNAN00000000	Genbank	JNAN00000000	http://www.ncbi.nlm.nih.gov/nuccore/JNAN00000000	Complete contigs (before filtering to separate Prochlorococcus from heterotrophs) can be found in the Dryad Digital Repository in Prochlorococcus_cultures_complete_contig_sets.zip	Sequence data can also be found in the Dryad Digital Repository within Prochlorococcus_genome_sequences.zip	Genome annotation	detailed_Prochlorococcus_genome_annotations/MIT9311.txt	Dryad Digital Repository	doi:10.5061/dryad.k282c	http://dx.doi.org/10.5061/dryad.k282c
Prochlorococcus10	DNA sequencing and assembly	Prochlorococcus10	JNAO00000000	Genbank	JNAO00000000	http://www.ncbi.nlm.nih.gov/nuccore/JNAO00000000	Complete contigs (before filtering to separate Prochlorococcus from heterotrophs) can be found in the Dryad Digital Repository in Prochlorococcus_cultures_complete_contig_sets.zip	Sequence data can also be found in the Dryad Digital Repository within Prochlorococcus_genome_sequences.zip	Genome annotation	detailed_Prochlorococcus_genome_annotations/MIT9314.txt	Dryad Digital Repository	doi:10.5061/dryad.k282c	http://dx.doi.org/10.5061/dryad.k282c
Prochlorococcus11	DNA sequencing and assembly	Prochlorococcus11	JNAP00000000	Genbank	JNAP00000000	http://www.ncbi.nlm.nih.gov/nuccore/JNAP00000000	Complete contigs (before filtering to separate Prochlorococcus from heterotrophs) can be found in the Dryad Digital Repository in Prochlorococcus_cultures_complete_contig_sets.zip	Sequence data can also be found in the Dryad Digital Repository within Prochlorococcus_genome_sequences.zip	Genome annotation	detailed_Prochlorococcus_genome_annotations/MIT9321.txt	Dryad Digital Repository	doi:10.5061/dryad.k282c	http://dx.doi.org/10.5061/dryad.k282c
Prochlorococcus12	DNA sequencing and assembly	Prochlorococcus12	JNAQ00000000	Genbank	JNAQ00000000	http://www.ncbi.nlm.nih.gov/nuccore/JNAQ00000000	Complete contigs (before filtering to separate Prochlorococcus from heterotrophs) can be found in the Dryad Digital Repository in Prochlorococcus_cultures_complete_contig_sets.zip	Sequence data can also be found in the Dryad Digital Repository within Prochlorococcus_genome_sequences.zip	Genome annotation	detailed_Prochlorococcus_genome_annotations/MIT9322.txt	Dryad Digital Repository	doi:10.5061/dryad.k282c	http://dx.doi.org/10.5061/dryad.k282c
Prochlorococcus13	DNA sequencing and assembly	Prochlorococcus13	JNAR00000000	Genbank	JNAR00000000	http://www.ncbi.nlm.nih.gov/nuccore/JNAR00000000	Complete contigs (before filtering to separate Prochlorococcus from heterotrophs) can be found in the Dryad Digital Repository in Prochlorococcus_cultures_complete_contig_sets.zip	Sequence data can also be found in the Dryad Digital Repository within Prochlorococcus_genome_sequences.zip	Genome annotation	detailed_Prochlorococcus_genome_annotations/MIT9401.txt	Dryad Digital Repository	doi:10.5061/dryad.k282c	http://dx.doi.org/10.5061/dryad.k282c
Prochlorococcus14	DNA sequencing and assembly	Prochlorococcus14	JNAS00000000	Genbank	JNAS00000000	http://www.ncbi.nlm.nih.gov/nuccore/JNAS00000000	Complete contigs (before filtering to separate Prochlorococcus from heterotrophs) can be found in the Dryad Digital Repository in Prochlorococcus_cultures_complete_contig_sets.zip	Sequence data can also be found in the Dryad Digital Repository within Prochlorococcus_genome_sequences.zip	Genome annotation	detailed_Prochlorococcus_genome_annotations/SB.txt	Dryad Digital Repository	doi:10.5061/dryad.k282c	http://dx.doi.org/10.5061/dryad.k282c
Prochlorococcus15	DNA sequencing and assembly	Prochlorococcus15	CP007754	Genbank	CP007754	http://www.ncbi.nlm.nih.gov/nuccore/CP007754	Complete contigs (before filtering to separate Prochlorococcus from heterotrophs) can be found in the Dryad Digital Repository in Prochlorococcus_cultures_complete_contig_sets.zip	Sequence data can also be found in the Dryad Digital Repository within Prochlorococcus_genome_sequences.zip	Genome annotation	detailed_Prochlorococcus_genome_annotations/MIT0801.txt	Dryad Digital Repository	doi:10.5061/dryad.k282c	http://dx.doi.org/10.5061/dryad.k282c
Prochlorococcus16	DNA sequencing and assembly	Prochlorococcus16	JNAX00000000	Genbank	JNAX00000000	http://www.ncbi.nlm.nih.gov/nuccore/JNAX00000000	Complete contigs (before filtering to separate Prochlorococcus from heterotrophs) can be found in the Dryad Digital Repository in Prochlorococcus_cultures_complete_contig_sets.zip	Sequence data can also be found in the Dryad Digital Repository within Prochlorococcus_genome_sequences.zip	Genome annotation	detailed_Prochlorococcus_genome_annotations/PAC1.txt	Dryad Digital Repository	doi:10.5061/dryad.k282c	http://dx.doi.org/10.5061/dryad.k282c
Prochlorococcus17	DNA sequencing and assembly	Prochlorococcus17	JNAT00000000	Genbank	JNAT00000000	http://www.ncbi.nlm.nih.gov/nuccore/JNAT00000000	Complete contigs (before filtering to separate Prochlorococcus from heterotrophs) can be found in the Dryad Digital Repository in Prochlorococcus_cultures_complete_contig_sets.zip	Sequence data can also be found in the Dryad Digital Repository within Prochlorococcus_genome_sequences.zip	Genome annotation	detailed_Prochlorococcus_genome_annotations/LG.txt	Dryad Digital Repository	doi:10.5061/dryad.k282c	http://dx.doi.org/10.5061/dryad.k282c
Prochlorococcus18	DNA sequencing and assembly	Prochlorococcus18	JNAU00000000	Genbank	JNAU00000000	http://www.ncbi.nlm.nih.gov/nuccore/JNAU00000000	Complete contigs (before filtering to separate Prochlorococcus from heterotrophs) can be found in the Dryad Digital Repository in Prochlorococcus_cultures_complete_contig_sets.zip	Sequence data can also be found in the Dryad Digital Repository within Prochlorococcus_genome_sequences.zip	Genome annotation	detailed_Prochlorococcus_genome_annotations/MIT0601.txt	Dryad Digital Repository	doi:10.5061/dryad.k282c	http://dx.doi.org/10.5061/dryad.k282c
Prochlorococcus19	DNA sequencing and assembly	Prochlorococcus19	JNAV00000000	Genbank	JNAV00000000	http://www.ncbi.nlm.nih.gov/nuccore/JNAV00000000	Complete contigs (before filtering to separate Prochlorococcus from heterotrophs) can be found in the Dryad Digital Repository in Prochlorococcus_cultures_complete_contig_sets.zip	Sequence data can also be found in the Dryad Digital Repository within Prochlorococcus_genome_sequences.zip	Genome annotation	detailed_Prochlorococcus_genome_annotations/MIT0602.txt	Dryad Digital Repository	doi:10.5061/dryad.k282c	http://dx.doi.org/10.5061/dryad.k282c
Prochlorococcus20	DNA sequencing and assembly	Prochlorococcus20	JNAW00000000	Genbank	JNAW00000000	http://www.ncbi.nlm.nih.gov/nuccore/JNAW00000000	Complete contigs (before filtering to separate Prochlorococcus from heterotrophs) can be found in the Dryad Digital Repository in Prochlorococcus_cultures_complete_contig_sets.zip	Sequence data can also be found in the Dryad Digital Repository within Prochlorococcus_genome_sequences.zip	Genome annotation	detailed_Prochlorococcus_genome_annotations/MIT0603.txt	Dryad Digital Repository	doi:10.5061/dryad.k282c	http://dx.doi.org/10.5061/dryad.k282c
Prochlorococcus21	DNA sequencing and assembly	Prochlorococcus21	JNAY00000000	Genbank	JNAY00000000	http://www.ncbi.nlm.nih.gov/nuccore/JNAY00000000	Complete contigs (before filtering to separate Prochlorococcus from heterotrophs) can be found in the Dryad Digital Repository in Prochlorococcus_cultures_complete_contig_sets.zip	Sequence data can also be found in the Dryad Digital Repository within Prochlorococcus_genome_sequences.zip	Genome annotation	detailed_Prochlorococcus_genome_annotations/SS2.txt	Dryad Digital Repository	doi:10.5061/dryad.k282c	http://dx.doi.org/10.5061/dryad.k282c
Prochlorococcus22	DNA sequencing and assembly	Prochlorococcus22	JNAZ00000000	Genbank	JNAZ00000000	http://www.ncbi.nlm.nih.gov/nuccore/JNAZ00000000	Complete contigs (before filtering to separate Prochlorococcus from heterotrophs) can be found in the Dryad Digital Repository in Prochlorococcus_cultures_complete_contig_sets.zip	Sequence data can also be found in the Dryad Digital Repository within Prochlorococcus_genome_sequences.zip	Genome annotation	detailed_Prochlorococcus_genome_annotations/SS35.txt	Dryad Digital Repository	doi:10.5061/dryad.k282c	http://dx.doi.org/10.5061/dryad.k282c
Prochlorococcus23	DNA sequencing and assembly	Prochlorococcus23	JNBD00000000	Genbank	JNBD00000000	http://www.ncbi.nlm.nih.gov/nuccore/JNBD00000000	Complete contigs (before filtering to separate Prochlorococcus from heterotrophs) can be found in the Dryad Digital Repository in Prochlorococcus_cultures_complete_contig_sets.zip	Sequence data can also be found in the Dryad Digital Repository within Prochlorococcus_genome_sequences.zip	Genome annotation	detailed_Prochlorococcus_genome_annotations/SS51.txt	Dryad Digital Repository	doi:10.5061/dryad.k282c	http://dx.doi.org/10.5061/dryad.k282c
Prochlorococcus24	DNA sequencing and assembly	Prochlorococcus24	JNBE00000000	Genbank	JNBE00000000	http://www.ncbi.nlm.nih.gov/nuccore/JNBE00000000	Complete contigs (before filtering to separate Prochlorococcus from heterotrophs) can be found in the Dryad Digital Repository in Prochlorococcus_cultures_complete_contig_sets.zip	Sequence data can also be found in the Dryad Digital Repository within Prochlorococcus_genome_sequences.zip	Genome annotation	detailed_Prochlorococcus_genome_annotations/SS52.txt	Dryad Digital Repository	doi:10.5061/dryad.k282c	http://dx.doi.org/10.5061/dryad.k282c
Prochlorococcus25	DNA sequencing and assembly	Prochlorococcus25	JNBA00000000	Genbank	JNBA00000000	http://www.ncbi.nlm.nih.gov/nuccore/JNBA00000000	Complete contigs (before filtering to separate Prochlorococcus from heterotrophs) can be found in the Dryad Digital Repository in Prochlorococcus_cultures_complete_contig_sets.zip	Sequence data can also be found in the Dryad Digital Repository within Prochlorococcus_genome_sequences.zip	Genome annotation	detailed_Prochlorococcus_genome_annotations/MIT0701.txt	Dryad Digital Repository	doi:10.5061/dryad.k282c	http://dx.doi.org/10.5061/dryad.k282c
Prochlorococcus26	DNA sequencing and assembly	Prochlorococcus26	JNBB00000000	Genbank	JNBB00000000	http://www.ncbi.nlm.nih.gov/nuccore/JNBB00000000	Complete contigs (before filtering to separate Prochlorococcus from heterotrophs) can be found in the Dryad Digital Repository in Prochlorococcus_cultures_complete_contig_sets.zip	Sequence data can also be found in the Dryad Digital Repository within Prochlorococcus_genome_sequences.zip	Genome annotation	detailed_Prochlorococcus_genome_annotations/MIT0702.txt	Dryad Digital Repository	doi:10.5061/dryad.k282c	http://dx.doi.org/10.5061/dryad.k282c
Prochlorococcus27	DNA sequencing and assembly	Prochlorococcus27	JNBC00000000	Genbank	JNBC00000000	http://www.ncbi.nlm.nih.gov/nuccore/JNBC00000000	Complete contigs (before filtering to separate Prochlorococcus from heterotrophs) can be found in the Dryad Digital Repository in Prochlorococcus_cultures_complete_contig_sets.zip	Sequence data can also be found in the Dryad Digital Repository within Prochlorococcus_genome_sequences.zip	Genome annotation	detailed_Prochlorococcus_genome_annotations/MIT0703.txt	Dryad Digital Repository	doi:10.5061/dryad.k282c	http://dx.doi.org/10.5061/dryad.k282c
#ORFs_genome sequence
Prochlorococcus1	DNA sequencing and assembly	Prochlorococcus1	JNAG00000000	Genbank	JNAG00000000	http://www.ncbi.nlm.nih.gov/nuccore/JNAG00000000	Complete contigs (before filtering to separate Prochlorococcus from heterotrophs) can be found in the Dryad Digital Repository in Prochlorococcus_cultures_complete_contig_sets.zip	Sequence data can also be found in the Dryad Digital Repository within Prochlorococcus_genome_sequences.zip	Genome annotation	all_Prochlorococcus_ORFs_fna/EQPAC1.fna	Dryad Digital Repository	doi:10.5061/dryad.k282c	http://dx.doi.org/10.5061/dryad.k282c
Prochlorococcus2	DNA sequencing and assembly	Prochlorococcus2	JNAH00000000	Genbank	JNAH00000000	http://www.ncbi.nlm.nih.gov/nuccore/JNAH00000000	Complete contigs (before filtering to separate Prochlorococcus from heterotrophs) can be found in the Dryad Digital Repository in Prochlorococcus_cultures_complete_contig_sets.zip	Sequence data can also be found in the Dryad Digital Repository within Prochlorococcus_genome_sequences.zip	Genome annotation	all_Prochlorococcus_ORFs_fna/GP2.fna	Dryad Digital Repository	doi:10.5061/dryad.k282c	http://dx.doi.org/10.5061/dryad.k282c
Prochlorococcus3	DNA sequencing and assembly	Prochlorococcus3	CP007753	Genbank	CP007753	http://www.ncbi.nlm.nih.gov/nuccore/CP007753	Complete contigs (before filtering to separate Prochlorococcus from heterotrophs) can be found in the Dryad Digital Repository in Prochlorococcus_cultures_complete_contig_sets.zip	Sequence data can also be found in the Dryad Digital Repository within Prochlorococcus_genome_sequences.zip	Genome annotation	all_Prochlorococcus_ORFs_fna/MIT0604.fna	Dryad Digital Repository	doi:10.5061/dryad.k282c	http://dx.doi.org/10.5061/dryad.k282c
Prochlorococcus4	DNA sequencing and assembly	Prochlorococcus4	JNAI00000000	Genbank	JNAI00000000	http://www.ncbi.nlm.nih.gov/nuccore/JNAI00000000	Complete contigs (before filtering to separate Prochlorococcus from heterotrophs) can be found in the Dryad Digital Repository in Prochlorococcus_cultures_complete_contig_sets.zip	Sequence data can also be found in the Dryad Digital Repository within Prochlorococcus_genome_sequences.zip	Genome annotation	all_Prochlorococcus_ORFs_fna/MIT9107.fna	Dryad Digital Repository	doi:10.5061/dryad.k282c	http://dx.doi.org/10.5061/dryad.k282c
Prochlorococcus5	DNA sequencing and assembly	Prochlorococcus5	JNAJ00000000	Genbank	JNAJ00000000	http://www.ncbi.nlm.nih.gov/nuccore/JNAJ00000000	Complete contigs (before filtering to separate Prochlorococcus from heterotrophs) can be found in the Dryad Digital Repository in Prochlorococcus_cultures_complete_contig_sets.zip	Sequence data can also be found in the Dryad Digital Repository within Prochlorococcus_genome_sequences.zip	Genome annotation	all_Prochlorococcus_ORFs_fna/MIT9116.fna	Dryad Digital Repository	doi:10.5061/dryad.k282c	http://dx.doi.org/10.5061/dryad.k282c
Prochlorococcus6	DNA sequencing and assembly	Prochlorococcus6	JNAK00000000	Genbank	JNAK00000000	http://www.ncbi.nlm.nih.gov/nuccore/JNAK00000000	Complete contigs (before filtering to separate Prochlorococcus from heterotrophs) can be found in the Dryad Digital Repository in Prochlorococcus_cultures_complete_contig_sets.zip	Sequence data can also be found in the Dryad Digital Repository within Prochlorococcus_genome_sequences.zip	Genome annotation	all_Prochlorococcus_ORFs_fna/MIT9123.fna	Dryad Digital Repository	doi:10.5061/dryad.k282c	http://dx.doi.org/10.5061/dryad.k282c
Prochlorococcus7	DNA sequencing and assembly	Prochlorococcus7	JNAL00000000	Genbank	JNAL00000000	http://www.ncbi.nlm.nih.gov/nuccore/JNAL00000000	Complete contigs (before filtering to separate Prochlorococcus from heterotrophs) can be found in the Dryad Digital Repository in Prochlorococcus_cultures_complete_contig_sets.zip	Sequence data can also be found in the Dryad Digital Repository within Prochlorococcus_genome_sequences.zip	Genome annotation	all_Prochlorococcus_ORFs_fna/MIT9201.fna	Dryad Digital Repository	doi:10.5061/dryad.k282c	http://dx.doi.org/10.5061/dryad.k282c
Prochlorococcus8	DNA sequencing and assembly	Prochlorococcus8	JNAM00000000	Genbank	JNAM00000000	http://www.ncbi.nlm.nih.gov/nuccore/JNAM00000000	Complete contigs (before filtering to separate Prochlorococcus from heterotrophs) can be found in the Dryad Digital Repository in Prochlorococcus_cultures_complete_contig_sets.zip	Sequence data can also be found in the Dryad Digital Repository within Prochlorococcus_genome_sequences.zip	Genome annotation	all_Prochlorococcus_ORFs_fna/MIT9302.fna	Dryad Digital Repository	doi:10.5061/dryad.k282c	http://dx.doi.org/10.5061/dryad.k282c
Prochlorococcus9	DNA sequencing and assembly	Prochlorococcus9	JNAN00000000	Genbank	JNAN00000000	http://www.ncbi.nlm.nih.gov/nuccore/JNAN00000000	Complete contigs (before filtering to separate Prochlorococcus from heterotrophs) can be found in the Dryad Digital Repository in Prochlorococcus_cultures_complete_contig_sets.zip	Sequence data can also be found in the Dryad Digital Repository within Prochlorococcus_genome_sequences.zip	Genome annotation	all_Prochlorococcus_ORFs_fna/MIT9311.fna	Dryad Digital Repository	doi:10.5061/dryad.k282c	http://dx.doi.org/10.5061/dryad.k282c
Prochlorococcus10	DNA sequencing and assembly	Prochlorococcus10	JNAO00000000	Genbank	JNAO00000000	http://www.ncbi.nlm.nih.gov/nuccore/JNAO00000000	Complete contigs (before filtering to separate Prochlorococcus from heterotrophs) can be found in the Dryad Digital Repository in Prochlorococcus_cultures_complete_contig_sets.zip	Sequence data can also be found in the Dryad Digital Repository within Prochlorococcus_genome_sequences.zip	Genome annotation	all_Prochlorococcus_ORFs_fna/MIT9314.fna	Dryad Digital Repository	doi:10.5061/dryad.k282c	http://dx.doi.org/10.5061/dryad.k282c
Prochlorococcus11	DNA sequencing and assembly	Prochlorococcus11	JNAP00000000	Genbank	JNAP00000000	http://www.ncbi.nlm.nih.gov/nuccore/JNAP00000000	Complete contigs (before filtering to separate Prochlorococcus from heterotrophs) can be found in the Dryad Digital Repository in Prochlorococcus_cultures_complete_contig_sets.zip	Sequence data can also be found in the Dryad Digital Repository within Prochlorococcus_genome_sequences.zip	Genome annotation	all_Prochlorococcus_ORFs_fna/MIT9321.fna	Dryad Digital Repository	doi:10.5061/dryad.k282c	http://dx.doi.org/10.5061/dryad.k282c
Prochlorococcus12	DNA sequencing and assembly	Prochlorococcus12	JNAQ00000000	Genbank	JNAQ00000000	http://www.ncbi.nlm.nih.gov/nuccore/JNAQ00000000	Complete contigs (before filtering to separate Prochlorococcus from heterotrophs) can be found in the Dryad Digital Repository in Prochlorococcus_cultures_complete_contig_sets.zip	Sequence data can also be found in the Dryad Digital Repository within Prochlorococcus_genome_sequences.zip	Genome annotation	all_Prochlorococcus_ORFs_fna/MIT9322.fna	Dryad Digital Repository	doi:10.5061/dryad.k282c	http://dx.doi.org/10.5061/dryad.k282c
Prochlorococcus13	DNA sequencing and assembly	Prochlorococcus13	JNAR00000000	Genbank	JNAR00000000	http://www.ncbi.nlm.nih.gov/nuccore/JNAR00000000	Complete contigs (before filtering to separate Prochlorococcus from heterotrophs) can be found in the Dryad Digital Repository in Prochlorococcus_cultures_complete_contig_sets.zip	Sequence data can also be found in the Dryad Digital Repository within Prochlorococcus_genome_sequences.zip	Genome annotation	all_Prochlorococcus_ORFs_fna/MIT9401.fna	Dryad Digital Repository	doi:10.5061/dryad.k282c	http://dx.doi.org/10.5061/dryad.k282c
Prochlorococcus14	DNA sequencing and assembly	Prochlorococcus14	JNAS00000000	Genbank	JNAS00000000	http://www.ncbi.nlm.nih.gov/nuccore/JNAS00000000	Complete contigs (before filtering to separate Prochlorococcus from heterotrophs) can be found in the Dryad Digital Repository in Prochlorococcus_cultures_complete_contig_sets.zip	Sequence data can also be found in the Dryad Digital Repository within Prochlorococcus_genome_sequences.zip	Genome annotation	all_Prochlorococcus_ORFs_fna/SB.fna	Dryad Digital Repository	doi:10.5061/dryad.k282c	http://dx.doi.org/10.5061/dryad.k282c
Prochlorococcus15	DNA sequencing and assembly	Prochlorococcus15	CP007754	Genbank	CP007754	http://www.ncbi.nlm.nih.gov/nuccore/CP007754	Complete contigs (before filtering to separate Prochlorococcus from heterotrophs) can be found in the Dryad Digital Repository in Prochlorococcus_cultures_complete_contig_sets.zip	Sequence data can also be found in the Dryad Digital Repository within Prochlorococcus_genome_sequences.zip	Genome annotation	all_Prochlorococcus_ORFs_fna/MIT0801.fna	Dryad Digital Repository	doi:10.5061/dryad.k282c	http://dx.doi.org/10.5061/dryad.k282c
Prochlorococcus16	DNA sequencing and assembly	Prochlorococcus16	JNAX00000000	Genbank	JNAX00000000	http://www.ncbi.nlm.nih.gov/nuccore/JNAX00000000	Complete contigs (before filtering to separate Prochlorococcus from heterotrophs) can be found in the Dryad Digital Repository in Prochlorococcus_cultures_complete_contig_sets.zip	Sequence data can also be found in the Dryad Digital Repository within Prochlorococcus_genome_sequences.zip	Genome annotation	all_Prochlorococcus_ORFs_fna/PAC1.fna	Dryad Digital Repository	doi:10.5061/dryad.k282c	http://dx.doi.org/10.5061/dryad.k282c
Prochlorococcus17	DNA sequencing and assembly	Prochlorococcus17	JNAT00000000	Genbank	JNAT00000000	http://www.ncbi.nlm.nih.gov/nuccore/JNAT00000000	Complete contigs (before filtering to separate Prochlorococcus from heterotrophs) can be found in the Dryad Digital Repository in Prochlorococcus_cultures_complete_contig_sets.zip	Sequence data can also be found in the Dryad Digital Repository within Prochlorococcus_genome_sequences.zip	Genome annotation	all_Prochlorococcus_ORFs_fna/LG.fna	Dryad Digital Repository	doi:10.5061/dryad.k282c	http://dx.doi.org/10.5061/dryad.k282c
Prochlorococcus18	DNA sequencing and assembly	Prochlorococcus18	JNAU00000000	Genbank	JNAU00000000	http://www.ncbi.nlm.nih.gov/nuccore/JNAU00000000	Complete contigs (before filtering to separate Prochlorococcus from heterotrophs) can be found in the Dryad Digital Repository in Prochlorococcus_cultures_complete_contig_sets.zip	Sequence data can also be found in the Dryad Digital Repository within Prochlorococcus_genome_sequences.zip	Genome annotation	all_Prochlorococcus_ORFs_fna/MIT0601.fna	Dryad Digital Repository	doi:10.5061/dryad.k282c	http://dx.doi.org/10.5061/dryad.k282c
Prochlorococcus19	DNA sequencing and assembly	Prochlorococcus19	JNAV00000000	Genbank	JNAV00000000	http://www.ncbi.nlm.nih.gov/nuccore/JNAV00000000	Complete contigs (before filtering to separate Prochlorococcus from heterotrophs) can be found in the Dryad Digital Repository in Prochlorococcus_cultures_complete_contig_sets.zip	Sequence data can also be found in the Dryad Digital Repository within Prochlorococcus_genome_sequences.zip	Genome annotation	all_Prochlorococcus_ORFs_fna/MIT0602.fna	Dryad Digital Repository	doi:10.5061/dryad.k282c	http://dx.doi.org/10.5061/dryad.k282c
Prochlorococcus20	DNA sequencing and assembly	Prochlorococcus20	JNAW00000000	Genbank	JNAW00000000	http://www.ncbi.nlm.nih.gov/nuccore/JNAW00000000	Complete contigs (before filtering to separate Prochlorococcus from heterotrophs) can be found in the Dryad Digital Repository in Prochlorococcus_cultures_complete_contig_sets.zip	Sequence data can also be found in the Dryad Digital Repository within Prochlorococcus_genome_sequences.zip	Genome annotation	all_Prochlorococcus_ORFs_fna/MIT0603.fna	Dryad Digital Repository	doi:10.5061/dryad.k282c	http://dx.doi.org/10.5061/dryad.k282c
Prochlorococcus21	DNA sequencing and assembly	Prochlorococcus21	JNAY00000000	Genbank	JNAY00000000	http://www.ncbi.nlm.nih.gov/nuccore/JNAY00000000	Complete contigs (before filtering to separate Prochlorococcus from heterotrophs) can be found in the Dryad Digital Repository in Prochlorococcus_cultures_complete_contig_sets.zip	Sequence data can also be found in the Dryad Digital Repository within Prochlorococcus_genome_sequences.zip	Genome annotation	all_Prochlorococcus_ORFs_fna/SS2.fna	Dryad Digital Repository	doi:10.5061/dryad.k282c	http://dx.doi.org/10.5061/dryad.k282c
Prochlorococcus22	DNA sequencing and assembly	Prochlorococcus22	JNAZ00000000	Genbank	JNAZ00000000	http://www.ncbi.nlm.nih.gov/nuccore/JNAZ00000000	Complete contigs (before filtering to separate Prochlorococcus from heterotrophs) can be found in the Dryad Digital Repository in Prochlorococcus_cultures_complete_contig_sets.zip	Sequence data can also be found in the Dryad Digital Repository within Prochlorococcus_genome_sequences.zip	Genome annotation	all_Prochlorococcus_ORFs_fna/SS35.fna	Dryad Digital Repository	doi:10.5061/dryad.k282c	http://dx.doi.org/10.5061/dryad.k282c
Prochlorococcus23	DNA sequencing and assembly	Prochlorococcus23	JNBD00000000	Genbank	JNBD00000000	http://www.ncbi.nlm.nih.gov/nuccore/JNBD00000000	Complete contigs (before filtering to separate Prochlorococcus from heterotrophs) can be found in the Dryad Digital Repository in Prochlorococcus_cultures_complete_contig_sets.zip	Sequence data can also be found in the Dryad Digital Repository within Prochlorococcus_genome_sequences.zip	Genome annotation	all_Prochlorococcus_ORFs_fna/SS51.fna	Dryad Digital Repository	doi:10.5061/dryad.k282c	http://dx.doi.org/10.5061/dryad.k282c
Prochlorococcus24	DNA sequencing and assembly	Prochlorococcus24	JNBE00000000	Genbank	JNBE00000000	http://www.ncbi.nlm.nih.gov/nuccore/JNBE00000000	Complete contigs (before filtering to separate Prochlorococcus from heterotrophs) can be found in the Dryad Digital Repository in Prochlorococcus_cultures_complete_contig_sets.zip	Sequence data can also be found in the Dryad Digital Repository within Prochlorococcus_genome_sequences.zip	Genome annotation	all_Prochlorococcus_ORFs_fna/SS52.fna	Dryad Digital Repository	doi:10.5061/dryad.k282c	http://dx.doi.org/10.5061/dryad.k282c
Prochlorococcus25	DNA sequencing and assembly	Prochlorococcus25	JNBA00000000	Genbank	JNBA00000000	http://www.ncbi.nlm.nih.gov/nuccore/JNBA00000000	Complete contigs (before filtering to separate Prochlorococcus from heterotrophs) can be found in the Dryad Digital Repository in Prochlorococcus_cultures_complete_contig_sets.zip	Sequence data can also be found in the Dryad Digital Repository within Prochlorococcus_genome_sequences.zip	Genome annotation	all_Prochlorococcus_ORFs_fna/MIT0701.fna	Dryad Digital Repository	doi:10.5061/dryad.k282c	http://dx.doi.org/10.5061/dryad.k282c
Prochlorococcus26	DNA sequencing and assembly	Prochlorococcus26	JNBB00000000	Genbank	JNBB00000000	http://www.ncbi.nlm.nih.gov/nuccore/JNBB00000000	Complete contigs (before filtering to separate Prochlorococcus from heterotrophs) can be found in the Dryad Digital Repository in Prochlorococcus_cultures_complete_contig_sets.zip	Sequence data can also be found in the Dryad Digital Repository within Prochlorococcus_genome_sequences.zip	Genome annotation	all_Prochlorococcus_ORFs_fna/MIT0702.fna	Dryad Digital Repository	doi:10.5061/dryad.k282c	http://dx.doi.org/10.5061/dryad.k282c
Prochlorococcus27	DNA sequencing and assembly	Prochlorococcus27	JNBC00000000	Genbank	JNBC00000000	http://www.ncbi.nlm.nih.gov/nuccore/JNBC00000000	Complete contigs (before filtering to separate Prochlorococcus from heterotrophs) can be found in the Dryad Digital Repository in Prochlorococcus_cultures_complete_contig_sets.zip	Sequence data can also be found in the Dryad Digital Repository within Prochlorococcus_genome_sequences.zip	Genome annotation	all_Prochlorococcus_ORFs_fna/MIT0703.fna	Dryad Digital Repository	doi:10.5061/dryad.k282c	http://dx.doi.org/10.5061/dryad.k282c
#ORFs_protein sequence
Prochlorococcus1	DNA sequencing and assembly	Prochlorococcus1	JNAG00000000	Genbank	JNAG00000000	http://www.ncbi.nlm.nih.gov/nuccore/JNAG00000000	Complete contigs (before filtering to separate Prochlorococcus from heterotrophs) can be found in the Dryad Digital Repository in Prochlorococcus_cultures_complete_contig_sets.zip	Sequence data can also be found in the Dryad Digital Repository within Prochlorococcus_genome_sequences.zip	Genome annotation	all_Prochlorococcus_ORFs_faa/EQPAC1.faa	Dryad Digital Repository	doi:10.5061/dryad.k282c	http://dx.doi.org/10.5061/dryad.k282c
Prochlorococcus2	DNA sequencing and assembly	Prochlorococcus2	JNAH00000000	Genbank	JNAH00000000	http://www.ncbi.nlm.nih.gov/nuccore/JNAH00000000	Complete contigs (before filtering to separate Prochlorococcus from heterotrophs) can be found in the Dryad Digital Repository in Prochlorococcus_cultures_complete_contig_sets.zip	Sequence data can also be found in the Dryad Digital Repository within Prochlorococcus_genome_sequences.zip	Genome annotation	all_Prochlorococcus_ORFs_faa/GP2.faa	Dryad Digital Repository	doi:10.5061/dryad.k282c	http://dx.doi.org/10.5061/dryad.k282c
Prochlorococcus3	DNA sequencing and assembly	Prochlorococcus3	CP007753	Genbank	CP007753	http://www.ncbi.nlm.nih.gov/nuccore/CP007753	Complete contigs (before filtering to separate Prochlorococcus from heterotrophs) can be found in the Dryad Digital Repository in Prochlorococcus_cultures_complete_contig_sets.zip	Sequence data can also be found in the Dryad Digital Repository within Prochlorococcus_genome_sequences.zip	Genome annotation	all_Prochlorococcus_ORFs_faa/MIT0604.faa	Dryad Digital Repository	doi:10.5061/dryad.k282c	http://dx.doi.org/10.5061/dryad.k282c
Prochlorococcus4	DNA sequencing and assembly	Prochlorococcus4	JNAI00000000	Genbank	JNAI00000000	http://www.ncbi.nlm.nih.gov/nuccore/JNAI00000000	Complete contigs (before filtering to separate Prochlorococcus from heterotrophs) can be found in the Dryad Digital Repository in Prochlorococcus_cultures_complete_contig_sets.zip	Sequence data can also be found in the Dryad Digital Repository within Prochlorococcus_genome_sequences.zip	Genome annotation	all_Prochlorococcus_ORFs_faa/MIT9107.faa	Dryad Digital Repository	doi:10.5061/dryad.k282c	http://dx.doi.org/10.5061/dryad.k282c
Prochlorococcus5	DNA sequencing and assembly	Prochlorococcus5	JNAJ00000000	Genbank	JNAJ00000000	http://www.ncbi.nlm.nih.gov/nuccore/JNAJ00000000	Complete contigs (before filtering to separate Prochlorococcus from heterotrophs) can be found in the Dryad Digital Repository in Prochlorococcus_cultures_complete_contig_sets.zip	Sequence data can also be found in the Dryad Digital Repository within Prochlorococcus_genome_sequences.zip	Genome annotation	all_Prochlorococcus_ORFs_faa/MIT9116.faa	Dryad Digital Repository	doi:10.5061/dryad.k282c	http://dx.doi.org/10.5061/dryad.k282c
Prochlorococcus6	DNA sequencing and assembly	Prochlorococcus6	JNAK00000000	Genbank	JNAK00000000	http://www.ncbi.nlm.nih.gov/nuccore/JNAK00000000	Complete contigs (before filtering to separate Prochlorococcus from heterotrophs) can be found in the Dryad Digital Repository in Prochlorococcus_cultures_complete_contig_sets.zip	Sequence data can also be found in the Dryad Digital Repository within Prochlorococcus_genome_sequences.zip	Genome annotation	all_Prochlorococcus_ORFs_faa/MIT9123.faa	Dryad Digital Repository	doi:10.5061/dryad.k282c	http://dx.doi.org/10.5061/dryad.k282c
Prochlorococcus7	DNA sequencing and assembly	Prochlorococcus7	JNAL00000000	Genbank	JNAL00000000	http://www.ncbi.nlm.nih.gov/nuccore/JNAL00000000	Complete contigs (before filtering to separate Prochlorococcus from heterotrophs) can be found in the Dryad Digital Repository in Prochlorococcus_cultures_complete_contig_sets.zip	Sequence data can also be found in the Dryad Digital Repository within Prochlorococcus_genome_sequences.zip	Genome annotation	all_Prochlorococcus_ORFs_faa/MIT9201.faa	Dryad Digital Repository	doi:10.5061/dryad.k282c	http://dx.doi.org/10.5061/dryad.k282c
Prochlorococcus8	DNA sequencing and assembly	Prochlorococcus8	JNAM00000000	Genbank	JNAM00000000	http://www.ncbi.nlm.nih.gov/nuccore/JNAM00000000	Complete contigs (before filtering to separate Prochlorococcus from heterotrophs) can be found in the Dryad Digital Repository in Prochlorococcus_cultures_complete_contig_sets.zip	Sequence data can also be found in the Dryad Digital Repository within Prochlorococcus_genome_sequences.zip	Genome annotation	all_Prochlorococcus_ORFs_faa/MIT9302.faa	Dryad Digital Repository	doi:10.5061/dryad.k282c	http://dx.doi.org/10.5061/dryad.k282c
Prochlorococcus9	DNA sequencing and assembly	Prochlorococcus9	JNAN00000000	Genbank	JNAN00000000	http://www.ncbi.nlm.nih.gov/nuccore/JNAN00000000	Complete contigs (before filtering to separate Prochlorococcus from heterotrophs) can be found in the Dryad Digital Repository in Prochlorococcus_cultures_complete_contig_sets.zip	Sequence data can also be found in the Dryad Digital Repository within Prochlorococcus_genome_sequences.zip	Genome annotation	all_Prochlorococcus_ORFs_faa/MIT9311.faa	Dryad Digital Repository	doi:10.5061/dryad.k282c	http://dx.doi.org/10.5061/dryad.k282c
Prochlorococcus10	DNA sequencing and assembly	Prochlorococcus10	JNAO00000000	Genbank	JNAO00000000	http://www.ncbi.nlm.nih.gov/nuccore/JNAO00000000	Complete contigs (before filtering to separate Prochlorococcus from heterotrophs) can be found in the Dryad Digital Repository in Prochlorococcus_cultures_complete_contig_sets.zip	Sequence data can also be found in the Dryad Digital Repository within Prochlorococcus_genome_sequences.zip	Genome annotation	all_Prochlorococcus_ORFs_faa/MIT9314.faa	Dryad Digital Repository	doi:10.5061/dryad.k282c	http://dx.doi.org/10.5061/dryad.k282c
Prochlorococcus11	DNA sequencing and assembly	Prochlorococcus11	JNAP00000000	Genbank	JNAP00000000	http://www.ncbi.nlm.nih.gov/nuccore/JNAP00000000	Complete contigs (before filtering to separate Prochlorococcus from heterotrophs) can be found in the Dryad Digital Repository in Prochlorococcus_cultures_complete_contig_sets.zip	Sequence data can also be found in the Dryad Digital Repository within Prochlorococcus_genome_sequences.zip	Genome annotation	all_Prochlorococcus_ORFs_faa/MIT9321.faa	Dryad Digital Repository	doi:10.5061/dryad.k282c	http://dx.doi.org/10.5061/dryad.k282c
Prochlorococcus12	DNA sequencing and assembly	Prochlorococcus12	JNAQ00000000	Genbank	JNAQ00000000	http://www.ncbi.nlm.nih.gov/nuccore/JNAQ00000000	Complete contigs (before filtering to separate Prochlorococcus from heterotrophs) can be found in the Dryad Digital Repository in Prochlorococcus_cultures_complete_contig_sets.zip	Sequence data can also be found in the Dryad Digital Repository within Prochlorococcus_genome_sequences.zip	Genome annotation	all_Prochlorococcus_ORFs_faa/MIT9322.faa	Dryad Digital Repository	doi:10.5061/dryad.k282c	http://dx.doi.org/10.5061/dryad.k282c
Prochlorococcus13	DNA sequencing and assembly	Prochlorococcus13	JNAR00000000	Genbank	JNAR00000000	http://www.ncbi.nlm.nih.gov/nuccore/JNAR00000000	Complete contigs (before filtering to separate Prochlorococcus from heterotrophs) can be found in the Dryad Digital Repository in Prochlorococcus_cultures_complete_contig_sets.zip	Sequence data can also be found in the Dryad Digital Repository within Prochlorococcus_genome_sequences.zip	Genome annotation	all_Prochlorococcus_ORFs_faa/MIT9401.faa	Dryad Digital Repository	doi:10.5061/dryad.k282c	http://dx.doi.org/10.5061/dryad.k282c
Prochlorococcus14	DNA sequencing and assembly	Prochlorococcus14	JNAS00000000	Genbank	JNAS00000000	http://www.ncbi.nlm.nih.gov/nuccore/JNAS00000000	Complete contigs (before filtering to separate Prochlorococcus from heterotrophs) can be found in the Dryad Digital Repository in Prochlorococcus_cultures_complete_contig_sets.zip	Sequence data can also be found in the Dryad Digital Repository within Prochlorococcus_genome_sequences.zip	Genome annotation	all_Prochlorococcus_ORFs_faa/SB.faa	Dryad Digital Repository	doi:10.5061/dryad.k282c	http://dx.doi.org/10.5061/dryad.k282c
Prochlorococcus15	DNA sequencing and assembly	Prochlorococcus15	CP007754	Genbank	CP007754	http://www.ncbi.nlm.nih.gov/nuccore/CP007754	Complete contigs (before filtering to separate Prochlorococcus from heterotrophs) can be found in the Dryad Digital Repository in Prochlorococcus_cultures_complete_contig_sets.zip	Sequence data can also be found in the Dryad Digital Repository within Prochlorococcus_genome_sequences.zip	Genome annotation	all_Prochlorococcus_ORFs_faa/MIT0801.faa	Dryad Digital Repository	doi:10.5061/dryad.k282c	http://dx.doi.org/10.5061/dryad.k282c
Prochlorococcus16	DNA sequencing and assembly	Prochlorococcus16	JNAX00000000	Genbank	JNAX00000000	http://www.ncbi.nlm.nih.gov/nuccore/JNAX00000000	Complete contigs (before filtering to separate Prochlorococcus from heterotrophs) can be found in the Dryad Digital Repository in Prochlorococcus_cultures_complete_contig_sets.zip	Sequence data can also be found in the Dryad Digital Repository within Prochlorococcus_genome_sequences.zip	Genome annotation	all_Prochlorococcus_ORFs_faa/PAC1.faa	Dryad Digital Repository	doi:10.5061/dryad.k282c	http://dx.doi.org/10.5061/dryad.k282c
Prochlorococcus17	DNA sequencing and assembly	Prochlorococcus17	JNAT00000000	Genbank	JNAT00000000	http://www.ncbi.nlm.nih.gov/nuccore/JNAT00000000	Complete contigs (before filtering to separate Prochlorococcus from heterotrophs) can be found in the Dryad Digital Repository in Prochlorococcus_cultures_complete_contig_sets.zip	Sequence data can also be found in the Dryad Digital Repository within Prochlorococcus_genome_sequences.zip	Genome annotation	all_Prochlorococcus_ORFs_faa/LG.faa	Dryad Digital Repository	doi:10.5061/dryad.k282c	http://dx.doi.org/10.5061/dryad.k282c
Prochlorococcus18	DNA sequencing and assembly	Prochlorococcus18	JNAU00000000	Genbank	JNAU00000000	http://www.ncbi.nlm.nih.gov/nuccore/JNAU00000000	Complete contigs (before filtering to separate Prochlorococcus from heterotrophs) can be found in the Dryad Digital Repository in Prochlorococcus_cultures_complete_contig_sets.zip	Sequence data can also be found in the Dryad Digital Repository within Prochlorococcus_genome_sequences.zip	Genome annotation	all_Prochlorococcus_ORFs_faa/MIT0601.faa	Dryad Digital Repository	doi:10.5061/dryad.k282c	http://dx.doi.org/10.5061/dryad.k282c
Prochlorococcus19	DNA sequencing and assembly	Prochlorococcus19	JNAV00000000	Genbank	JNAV00000000	http://www.ncbi.nlm.nih.gov/nuccore/JNAV00000000	Complete contigs (before filtering to separate Prochlorococcus from heterotrophs) can be found in the Dryad Digital Repository in Prochlorococcus_cultures_complete_contig_sets.zip	Sequence data can also be found in the Dryad Digital Repository within Prochlorococcus_genome_sequences.zip	Genome annotation	all_Prochlorococcus_ORFs_faa/MIT0602.faa	Dryad Digital Repository	doi:10.5061/dryad.k282c	http://dx.doi.org/10.5061/dryad.k282c
Prochlorococcus20	DNA sequencing and assembly	Prochlorococcus20	JNAW00000000	Genbank	JNAW00000000	http://www.ncbi.nlm.nih.gov/nuccore/JNAW00000000	Complete contigs (before filtering to separate Prochlorococcus from heterotrophs) can be found in the Dryad Digital Repository in Prochlorococcus_cultures_complete_contig_sets.zip	Sequence data can also be found in the Dryad Digital Repository within Prochlorococcus_genome_sequences.zip	Genome annotation	all_Prochlorococcus_ORFs_faa/MIT0603.faa	Dryad Digital Repository	doi:10.5061/dryad.k282c	http://dx.doi.org/10.5061/dryad.k282c
Prochlorococcus21	DNA sequencing and assembly	Prochlorococcus21	JNAY00000000	Genbank	JNAY00000000	http://www.ncbi.nlm.nih.gov/nuccore/JNAY00000000	Complete contigs (before filtering to separate Prochlorococcus from heterotrophs) can be found in the Dryad Digital Repository in Prochlorococcus_cultures_complete_contig_sets.zip	Sequence data can also be found in the Dryad Digital Repository within Prochlorococcus_genome_sequences.zip	Genome annotation	all_Prochlorococcus_ORFs_faa/SS2.faa	Dryad Digital Repository	doi:10.5061/dryad.k282c	http://dx.doi.org/10.5061/dryad.k282c
Prochlorococcus22	DNA sequencing and assembly	Prochlorococcus22	JNAZ00000000	Genbank	JNAZ00000000	http://www.ncbi.nlm.nih.gov/nuccore/JNAZ00000000	Complete contigs (before filtering to separate Prochlorococcus from heterotrophs) can be found in the Dryad Digital Repository in Prochlorococcus_cultures_complete_contig_sets.zip	Sequence data can also be found in the Dryad Digital Repository within Prochlorococcus_genome_sequences.zip	Genome annotation	all_Prochlorococcus_ORFs_faa/SS35.faa	Dryad Digital Repository	doi:10.5061/dryad.k282c	http://dx.doi.org/10.5061/dryad.k282c
Prochlorococcus23	DNA sequencing and assembly	Prochlorococcus23	JNBD00000000	Genbank	JNBD00000000	http://www.ncbi.nlm.nih.gov/nuccore/JNBD00000000	Complete contigs (before filtering to separate Prochlorococcus from heterotrophs) can be found in the Dryad Digital Repository in Prochlorococcus_cultures_complete_contig_sets.zip	Sequence data can also be found in the Dryad Digital Repository within Prochlorococcus_genome_sequences.zip	Genome annotation	all_Prochlorococcus_ORFs_faa/SS51.faa	Dryad Digital Repository	doi:10.5061/dryad.k282c	http://dx.doi.org/10.5061/dryad.k282c
Prochlorococcus24	DNA sequencing and assembly	Prochlorococcus24	JNBE00000000	Genbank	JNBE00000000	http://www.ncbi.nlm.nih.gov/nuccore/JNBE00000000	Complete contigs (before filtering to separate Prochlorococcus from heterotrophs) can be found in the Dryad Digital Repository in Prochlorococcus_cultures_complete_contig_sets.zip	Sequence data can also be found in the Dryad Digital Repository within Prochlorococcus_genome_sequences.zip	Genome annotation	all_Prochlorococcus_ORFs_faa/SS52.faa	Dryad Digital Repository	doi:10.5061/dryad.k282c	http://dx.doi.org/10.5061/dryad.k282c
Prochlorococcus25	DNA sequencing and assembly	Prochlorococcus25	JNBA00000000	Genbank	JNBA00000000	http://www.ncbi.nlm.nih.gov/nuccore/JNBA00000000	Complete contigs (before filtering to separate Prochlorococcus from heterotrophs) can be found in the Dryad Digital Repository in Prochlorococcus_cultures_complete_contig_sets.zip	Sequence data can also be found in the Dryad Digital Repository within Prochlorococcus_genome_sequences.zip	Genome annotation	all_Prochlorococcus_ORFs_faa/MIT0701.faa	Dryad Digital Repository	doi:10.5061/dryad.k282c	http://dx.doi.org/10.5061/dryad.k282c
Prochlorococcus26	DNA sequencing and assembly	Prochlorococcus26	JNBB00000000	Genbank	JNBB00000000	http://www.ncbi.nlm.nih.gov/nuccore/JNBB00000000	Complete contigs (before filtering to separate Prochlorococcus from heterotrophs) can be found in the Dryad Digital Repository in Prochlorococcus_cultures_complete_contig_sets.zip	Sequence data can also be found in the Dryad Digital Repository within Prochlorococcus_genome_sequences.zip	Genome annotation	all_Prochlorococcus_ORFs_faa/MIT0702.faa	Dryad Digital Repository	doi:10.5061/dryad.k282c	http://dx.doi.org/10.5061/dryad.k282c
Prochlorococcus27	DNA sequencing and assembly	Prochlorococcus27	JNBC00000000	Genbank	JNBC00000000	http://www.ncbi.nlm.nih.gov/nuccore/JNBC00000000	Complete contigs (before filtering to separate Prochlorococcus from heterotrophs) can be found in the Dryad Digital Repository in Prochlorococcus_cultures_complete_contig_sets.zip	Sequence data can also be found in the Dryad Digital Repository within Prochlorococcus_genome_sequences.zip	Genome annotation	all_Prochlorococcus_ORFs_faa/MIT0703.faa	Dryad Digital Repository	doi:10.5061/dryad.k282c	http://dx.doi.org/10.5061/dryad.k282c
